# Supplementary material for: Appraising ascorbic acid as a chemoprevention agent for acute myeloid leukaemia using Mendelian Randomisation
Source: Blood Cancer J. 2024 Oct 18;14(1):183. doi: 10.1038/s41408-024-01168-7 (PMC11489766; doi:10.1038/s41408-024-01168-7)
Supplement: Supplementary file 1 — Supplementary Data 1 [file 41408_2024_1168_MOESM1_ESM.xlsx]

## Sheet: Harmonized Data
outcome	exposure	SNP	effect_allele.exposure	other_allele.exposure	beta.exposure	beta.outcome	eaf.exposure	eaf.outcome	palindromic	ambiguous	chr.outcome	pos.outcome	pval.outcome	se.outcome	ncase.outcome	ncontrol.outcome	mr_keep.outcome	pval_origin.outcome	samplesize.outcome	data_source.outcome	se.exposure	pval.exposure	samplesize.exposure	mr_keep.exposure	pval_origin.exposure	data_source.exposure	action	mr_keep	maf	pve
AML	AA	rs1165189	A	C	-0.0378	-0.00856323	0.7469	0.7485	FALSE	FALSE	6	25849779	0.7958	0.0330899	4018	10488	TRUE	reported	14506	textfile	0.0071	1.18e-07	52018	TRUE	reported	textfile	2	TRUE	0.2531	0.000544599
AML	AA	rs117885456	A	G	0.0781	0.0777015	0.0865	0.0765	FALSE	FALSE	12	96249111	0.141	0.0527836	4018	10488	TRUE	reported	14506	textfile	0.0116	1.7e-11	52018	TRUE	reported	textfile	2	TRUE	0.0865	0.000870671
AML	AA	rs12524110	C	G	0.0375	0.0107577	0.5693	0.5706	TRUE	TRUE	6	52738427	0.7179	0.0297776	4018	10488	TRUE	reported	14506	textfile	0.0063	3.17e-09	52018	TRUE	reported	textfile	2	FALSE	0.4307	0.000680663
AML	AA	rs12654812	A	G	0.032	0.00647897	0.3555	0.3489	FALSE	FALSE	5	176794191	0.8344	0.0309907	4018	10488	TRUE	reported	14506	textfile	0.0065	8.42e-07	52018	TRUE	reported	textfile	2	TRUE	0.3555	0.000465712
AML	AA	rs13028225	T	C	0.1016	0.0309748	0.8569	0.8618	FALSE	FALSE	2	220031255	0.4543	0.0413955	4018	10488	TRUE	reported	14506	textfile	0.0089	2.38e-30	52018	TRUE	reported	textfile	2	TRUE	0.1431	0.002499
AML	AA	rs174548	C	G	-0.0348	-0.0178399	0.7031	0.6859	TRUE	FALSE	11	61571348	0.5639	0.0309153	4018	10488	TRUE	reported	14506	textfile	0.0068	3.18e-07	52018	TRUE	reported	textfile	2	TRUE	0.2969	0.000503232
AML	AA	rs2366388	A	G	0.0309	0.0236781	0.4908	0.4811	FALSE	FALSE	18	68173787	0.4285	0.0299056	4018	10488	TRUE	reported	14506	textfile	0.0063	8.5e-07	52018	TRUE	reported	textfile	2	TRUE	0.4908	0.000462255
AML	AA	rs2559850	A	G	0.0583	0.0518331	0.5979	0.6103	FALSE	FALSE	12	102093459	0.07701	0.0293123	4018	10488	TRUE	reported	14506	textfile	0.0064	6.3e-20	52018	TRUE	reported	textfile	2	TRUE	0.4021	0.00159269
AML	AA	rs2941484	T	C	0.0341	0.0367176	0.4514	0.4324	FALSE	FALSE	8	76478768	0.2051	0.0289764	4018	10488	TRUE	reported	14506	textfile	0.0063	6.37e-08	52018	TRUE	reported	textfile	2	TRUE	0.4514	0.000562898
AML	AA	rs41380844	A	G	-0.0365	0.00611868	0.7754	0.7793	FALSE	FALSE	10	12797828	0.8605	0.0348171	4018	10488	TRUE	reported	14506	textfile	0.0074	9.39e-07	52018	TRUE	reported	textfile	2	TRUE	0.2246	0.000467483
AML	AA	rs56738967	C	G	0.041	-0.0488752	0.321	0.341	TRUE	FALSE	16	79740541	0.1118	0.0307361	4018	10488	TRUE	reported	14506	textfile	0.0067	7.62e-10	52018	TRUE	reported	textfile	2	TRUE	0.321	0.000719369
AML	AA	rs6482188	A	C	-0.0347	0.0185273	0.3086	0.3221	FALSE	FALSE	10	21876939	0.5481	0.0308475	4018	10488	TRUE	reported	14506	textfile	0.0068	2.83e-07	52018	TRUE	reported	textfile	2	TRUE	0.3086	0.000500346
AML	AA	rs6693447	T	G	0.0393	-0.0337249	0.5509	0.5447	FALSE	FALSE	1	2330190	0.2448	0.0289964	4018	10488	TRUE	reported	14506	textfile	0.0064	6.25e-10	52018	TRUE	reported	textfile	2	TRUE	0.4491	0.000724364
AML	AA	rs676317	T	C	-0.0366	-0.040854	0.7264	0.7187	FALSE	FALSE	1	186155542	0.2099	0.0325831	4018	10488	TRUE	reported	14506	textfile	0.0074	7.33e-07	52018	TRUE	reported	textfile	2	TRUE	0.2736	0.000470047
AML	AA	rs79234109	A	G	0.0453	0.0377774	0.1617	0.1511	FALSE	FALSE	2	73848354	0.3302	0.0387973	4018	10488	TRUE	reported	14506	textfile	0.0084	7.7e-08	52018	TRUE	reported	textfile	2	TRUE	0.1617	0.000558781
AML	AA	rs9895661	T	C	0.0625	-0.00390762	0.817	0.8141	FALSE	FALSE	17	59456589	0.9198	0.0388101	4018	10488	TRUE	reported	14506	textfile	0.0081	1.05e-14	52018	TRUE	reported	textfile	2	TRUE	0.183	0.00114325
CHIP (all)	AA	rs10051765	C	T	-0.039	-0.0228409	0.6585	0.33161	FALSE	FALSE	5	177372991	0.022102	0.00998024	25657	342869	TRUE	reported	368526	textfile	0.0066	3.64e-09	52018	TRUE	reported	textfile	2	TRUE	0.3415	0.000670805
CHIP (all)	AA	rs10136000	A	G	0.0404	-0.00611264	0.2825	0.282892	FALSE	FALSE	14	104787244	0.558395	0.0104449	25657	342869	TRUE	reported	368526	textfile	0.0071	1.33e-08	52018	TRUE	reported	textfile	2	TRUE	0.2825	0.000622045
CHIP (all)	AA	rs1165189	C	A	-0.0378	-0.0130508	0.7469	0.255966	FALSE	FALSE	6	25849551	0.223833	0.010729	25657	342869	TRUE	reported	368526	textfile	0.0071	1.18e-07	52018	TRUE	reported	textfile	2	TRUE	0.2531	0.000544599
CHIP (all)	AA	rs117885456	A	G	0.0781	-0.00723914	0.0865	0.0939694	FALSE	FALSE	12	95855333	0.655628	0.0162328	25657	342869	TRUE	reported	368526	textfile	0.0116	1.7e-11	52018	TRUE	reported	textfile	2	TRUE	0.0865	0.000870671
CHIP (all)	AA	rs12524110	G	C	0.0375	0.0141557	0.5693	0.577083	TRUE	TRUE	6	52873629	0.144313	0.00969625	25657	342869	TRUE	reported	368526	textfile	0.0063	3.17e-09	52018	TRUE	reported	textfile	2	FALSE	0.4307	0.000680663
CHIP (all)	AA	rs13028225	C	T	0.1016	-0.0065796	0.8569	0.139353	FALSE	FALSE	2	219166533	0.626546	0.0135217	25657	342869	TRUE	reported	368526	textfile	0.0089	2.38e-30	52018	TRUE	reported	textfile	2	TRUE	0.1431	0.002499
CHIP (all)	AA	rs174547	C	T	-0.0364	-0.0287462	0.6721	0.344444	FALSE	FALSE	11	61803311	0.00361213	0.0098778	25592	341709	TRUE	reported	367301	textfile	0.0066	3.84e-08	52018	TRUE	reported	textfile	2	TRUE	0.3279	0.000584396
CHIP (all)	AA	rs2366388	G	A	0.0309	0.00232729	0.4908	0.510675	FALSE	FALSE	18	70506551	0.80595	0.00947385	25657	342869	TRUE	reported	368526	textfile	0.0063	8.5e-07	52018	TRUE	reported	textfile	2	TRUE	0.4908	0.000462255
CHIP (all)	AA	rs2559850	A	G	0.0583	-0.00571832	0.5979	0.584724	FALSE	FALSE	12	101699681	0.551082	0.00959225	25657	342869	TRUE	reported	368526	textfile	0.0064	6.3e-20	52018	TRUE	reported	textfile	2	TRUE	0.4021	0.00159269
CHIP (all)	AA	rs2941484	T	C	0.0341	-0.00242093	0.4514	0.443352	FALSE	FALSE	8	75566533	0.797047	0.0094137	25657	342869	TRUE	reported	368526	textfile	0.0063	6.37e-08	52018	TRUE	reported	textfile	2	TRUE	0.4514	0.000562898
CHIP (all)	AA	rs33972313	T	C	-0.3601	-0.00369682	0.0319	0.0342405	FALSE	FALSE	5	139379813	0.885731	0.0257245	25657	342869	TRUE	reported	368526	textfile	0.0179	4.61e-90	52018	TRUE	reported	textfile	2	TRUE	0.0319	0.00772006
CHIP (all)	AA	rs41380844	G	A	-0.0365	0.0113058	0.7754	0.214994	FALSE	FALSE	10	12755829	0.323673	0.0114555	25657	342869	TRUE	reported	368526	textfile	0.0074	9.39e-07	52018	TRUE	reported	textfile	2	TRUE	0.2246	0.000467483
CHIP (all)	AA	rs56738967	C	G	0.041	-0.004002	0.321	0.312532	TRUE	FALSE	16	79706644	0.6926	0.0101232	25657	342869	TRUE	reported	368526	textfile	0.0067	7.62e-10	52018	TRUE	reported	textfile	2	TRUE	0.321	0.000719369
CHIP (all)	AA	rs6482188	A	C	-0.0347	0.0253071	0.3086	0.29495	FALSE	FALSE	10	21588010	0.0136712	0.0102633	25657	342869	TRUE	reported	368526	textfile	0.0068	2.83e-07	52018	TRUE	reported	textfile	2	TRUE	0.3086	0.000500346
CHIP (all)	AA	rs6693447	G	T	0.0393	-0.00877438	0.5509	0.458446	FALSE	FALSE	1	2398751	0.353757	0.00946202	25657	342869	TRUE	reported	368526	textfile	0.0064	6.25e-10	52018	TRUE	reported	textfile	2	TRUE	0.4491	0.000724364
CHIP (all)	AA	rs676317	C	T	-0.0366	0.01181	0.7264	0.275156	FALSE	FALSE	1	186186410	0.263824	0.0105692	25657	342869	TRUE	reported	368526	textfile	0.0074	7.33e-07	52018	TRUE	reported	textfile	2	TRUE	0.2736	0.000470047
CHIP (all)	AA	rs79234109	A	G	0.0453	0.0126497	0.1617	0.162097	FALSE	FALSE	2	73621227	0.319955	0.012719	25657	342869	TRUE	reported	368526	textfile	0.0084	7.7e-08	52018	TRUE	reported	textfile	2	TRUE	0.1617	0.000558781
CHIP (all)	AA	rs9895661	T	C	0.0625	0.00593237	0.817	0.828549	FALSE	FALSE	17	61379228	0.632989	0.0124232	25634	342463	TRUE	reported	368097	textfile	0.0081	1.05e-14	52018	TRUE	reported	textfile	2	TRUE	0.183	0.00114325
CHIP (TET2)	AA	rs10051765	C	T	-0.039	0.038201	0.6585	0.332063	FALSE	FALSE	5	177372991	0.11815	0.0244473	3918	342869	TRUE	reported	346787	textfile	0.0066	3.64e-09	52018	TRUE	reported	textfile	2	TRUE	0.3415	0.000670805
CHIP (TET2)	AA	rs10136000	A	G	0.0404	-0.0196304	0.2825	0.282888	FALSE	FALSE	14	104787244	0.44415	0.0256538	3918	342869	TRUE	reported	346787	textfile	0.0071	1.33e-08	52018	TRUE	reported	textfile	2	TRUE	0.2825	0.000622045
CHIP (TET2)	AA	rs1165189	C	A	-0.0378	-0.00526685	0.7469	0.256144	FALSE	FALSE	6	25849551	0.841408	0.026322	3918	342869	TRUE	reported	346787	textfile	0.0071	1.18e-07	52018	TRUE	reported	textfile	2	TRUE	0.2531	0.000544599
CHIP (TET2)	AA	rs117885456	A	G	0.0781	-0.0138708	0.0865	0.0939982	FALSE	FALSE	12	95855333	0.728045	0.0398898	3918	342869	TRUE	reported	346787	textfile	0.0116	1.7e-11	52018	TRUE	reported	textfile	2	TRUE	0.0865	0.000870671
CHIP (TET2)	AA	rs12524110	G	C	0.0375	-0.0158438	0.5693	0.576748	TRUE	TRUE	6	52873629	0.50584	0.0238135	3918	342869	TRUE	reported	346787	textfile	0.0063	3.17e-09	52018	TRUE	reported	textfile	2	FALSE	0.4307	0.000680663
CHIP (TET2)	AA	rs13028225	C	T	0.1016	-0.0100736	0.8569	0.139397	FALSE	FALSE	2	219166533	0.761337	0.0331667	3918	342869	TRUE	reported	346787	textfile	0.0089	2.38e-30	52018	TRUE	reported	textfile	2	TRUE	0.1431	0.002499
CHIP (TET2)	AA	rs174547	C	T	-0.0364	-0.0205956	0.6721	0.344754	FALSE	FALSE	11	61803311	0.394396	0.0241826	3908	341709	TRUE	reported	345617	textfile	0.0066	3.84e-08	52018	TRUE	reported	textfile	2	TRUE	0.3279	0.000584396
CHIP (TET2)	AA	rs2366388	G	A	0.0309	-0.00551317	0.4908	0.510581	FALSE	FALSE	18	70506551	0.812505	0.0232431	3918	342869	TRUE	reported	346787	textfile	0.0063	8.5e-07	52018	TRUE	reported	textfile	2	TRUE	0.4908	0.000462255
CHIP (TET2)	AA	rs2559850	A	G	0.0583	0.013607	0.5979	0.584842	FALSE	FALSE	12	101699681	0.563112	0.0235324	3918	342869	TRUE	reported	346787	textfile	0.0064	6.3e-20	52018	TRUE	reported	textfile	2	TRUE	0.4021	0.00159269
CHIP (TET2)	AA	rs2941484	T	C	0.0341	0.0767203	0.4514	0.443643	FALSE	FALSE	8	75566533	0.000851	0.0229996	3918	342869	TRUE	reported	346787	textfile	0.0063	6.37e-08	52018	TRUE	reported	textfile	2	TRUE	0.4514	0.000562898
CHIP (TET2)	AA	rs33972313	T	C	-0.3601	0.0134393	0.0319	0.0342573	FALSE	FALSE	5	139379813	0.832706	0.0636233	3918	342869	TRUE	reported	346787	textfile	0.0179	4.61e-90	52018	TRUE	reported	textfile	2	TRUE	0.0319	0.00772006
CHIP (TET2)	AA	rs41380844	G	A	-0.0365	-0.0354811	0.7754	0.214821	FALSE	FALSE	10	12755829	0.207552	0.0281523	3918	342869	TRUE	reported	346787	textfile	0.0074	9.39e-07	52018	TRUE	reported	textfile	2	TRUE	0.2246	0.000467483
CHIP (TET2)	AA	rs56738967	C	G	0.041	0.00308524	0.321	0.312597	TRUE	FALSE	16	79706644	0.9013	0.0248771	3918	342869	TRUE	reported	346787	textfile	0.0067	7.62e-10	52018	TRUE	reported	textfile	2	TRUE	0.321	0.000719369
CHIP (TET2)	AA	rs6482188	A	C	-0.0347	0.0429158	0.3086	0.294711	FALSE	FALSE	10	21588010	0.090097	0.0253208	3918	342869	TRUE	reported	346787	textfile	0.0068	2.83e-07	52018	TRUE	reported	textfile	2	TRUE	0.3086	0.000500346
CHIP (TET2)	AA	rs6693447	G	T	0.0393	-0.0418204	0.5509	0.458491	FALSE	FALSE	1	2398751	0.0716073	0.0232128	3918	342869	TRUE	reported	346787	textfile	0.0064	6.25e-10	52018	TRUE	reported	textfile	2	TRUE	0.4491	0.000724364
CHIP (TET2)	AA	rs676317	C	T	-0.0366	0.0180756	0.7264	0.275051	FALSE	FALSE	1	186186410	0.48494	0.0258823	3918	342869	TRUE	reported	346787	textfile	0.0074	7.33e-07	52018	TRUE	reported	textfile	2	TRUE	0.2736	0.000470047
CHIP (TET2)	AA	rs79234109	A	G	0.0453	-0.00693499	0.1617	0.161929	FALSE	FALSE	2	73621227	0.824291	0.0312346	3918	342869	TRUE	reported	346787	textfile	0.0084	7.7e-08	52018	TRUE	reported	textfile	2	TRUE	0.1617	0.000558781
CHIP (TET2)	AA	rs9895661	T	C	0.0625	-0.037596	0.817	0.828451	FALSE	FALSE	17	61379228	0.218485	0.0305517	3913	342463	TRUE	reported	346376	textfile	0.0081	1.05e-14	52018	TRUE	reported	textfile	2	TRUE	0.183	0.00114325

## Sheet: Power Table
Outcome	Exposure	n_snp	r2	Sample Size	F-Statistic	Power 1.05	Power 1.1	Power 1.25	Power 1.33	Power 1.5
AML	AA	16	0.01	52018	42.02	0.06	0.09	0.3	0.46	0.78
CHIP (all)	AA	18	0.02	52018	63.15	0.2	0.61	1	1	1
CHIP (TET2)	AA	18	0.02	52018	63.15	0.07	0.15	0.62	0.85	0.99

## Sheet: Sensitivity Tests
	outcome	exposure	method	nsnp	Low_SNP_Count	Pleiotropy	Heterogeneity	Leave-One-Out_IVW
	AML	AA	IVW-RE	15	FALSE	FALSE	FALSE	FALSE
	AML	AA	IVE-FE	15	FALSE	FALSE	FALSE	FALSE
	AML	AA	Max. likelihood	15	FALSE	FALSE	FALSE	FALSE
	AML	AA	Simple median	15	FALSE	FALSE	FALSE	FALSE
	AML	AA	Weighted median	15	FALSE	FALSE	FALSE	FALSE
	AML	AA	Simple mode	15	FALSE	FALSE	FALSE	FALSE
	AML	AA	Weighted mode	15	FALSE	FALSE	FALSE	FALSE
	AML	AA	MR Egger	15	FALSE	FALSE	FALSE	FALSE
	CHIP (all)	AA	IVW-RE	17	FALSE	FALSE	TRUE	FALSE
	CHIP (all)	AA	IVE-FE	17	FALSE	FALSE	TRUE	FALSE
	CHIP (all)	AA	Max. likelihood	17	FALSE	FALSE	TRUE	FALSE
	CHIP (all)	AA	Simple median	17	FALSE	FALSE	TRUE	FALSE
	CHIP (all)	AA	Weighted median	17	FALSE	FALSE	TRUE	FALSE
	CHIP (all)	AA	Simple mode	17	FALSE	FALSE	TRUE	FALSE
	CHIP (all)	AA	Weighted mode	17	FALSE	FALSE	TRUE	FALSE
	CHIP (all)	AA	MR Egger	17	FALSE	FALSE	TRUE	FALSE
	CHIP (TET2)	AA	IVW-RE	17	FALSE	FALSE	FALSE	FALSE
	CHIP (TET2)	AA	IVE-FE	17	FALSE	FALSE	FALSE	FALSE
	CHIP (TET2)	AA	Max. likelihood	17	FALSE	FALSE	FALSE	FALSE
	CHIP (TET2)	AA	Simple median	17	FALSE	FALSE	FALSE	FALSE
	CHIP (TET2)	AA	Weighted median	17	FALSE	FALSE	FALSE	FALSE
	CHIP (TET2)	AA	Simple mode	17	FALSE	FALSE	FALSE	FALSE
	CHIP (TET2)	AA	Weighted mode	17	FALSE	FALSE	FALSE	FALSE
	CHIP (TET2)	AA	MR Egger	17	FALSE	FALSE	FALSE	FALSE
